# Supplementary material for: Effect of Selenium Fortification on Growth Performance and Nutritional Compounds of Kale (Brassica oleracea L. Var. acephala DC.)
Source: Foods. 2025 Sep 22;14(18):3283. doi: 10.3390/foods14183283 (PMC12469545; doi:10.3390/foods14183283)
Supplement: Supplementary file 1 [file foods-14-03283-s001.zip]

Archive with 1 entries (1 files):
- foods-3825057-supplementary.pdf
